# Supplementary material for: Integration and Assessment of ChatGPT in Medical Case Reporting: A Multifaceted Approach
Source: Eur J Investig Health Psychol Educ. 2024 Mar 30;14(4):888–901. doi: 10.3390/ejihpe14040057 (PMC11049282; doi:10.3390/ejihpe14040057)
Supplement: Supplementary file 1 [file ejihpe-14-00057-s001.zip]

Archive with 1 entries (1 files):
- ejihpe-2900327-supplementary.xlsx
