# Supplementary material for: Integration and Assessment of ChatGPT in Medical Case Reporting: A Multifaceted Approach
Source: Eur J Investig Health Psychol Educ. 2024 Mar 30;14(4):888–901. doi: 10.3390/ejihpe14040057 (PMC11049282; doi:10.3390/ejihpe14040057)
Supplement: Supplementary file 1 [file ejihpe-14-00057-s001.zip › ejihpe-2900327-supplementary.xlsx]

## Sheet: Raw
PMID		Title	Field	Image	AI	AI互動語言	Limitation	Authors	Citation	First Author	Journal/Book	Publication Year	Create Date	PMCID	NIHMS ID	DOI
37128519	V	A Case of Delusional Disorder With Abuse of Isoniazid, Rifampicin, Pyrazinamide, and Ethambutol, the First-Line Anti-tuberculosis Therapy Drugs in India	Psychiatry		merge data, investigate for submission	English		Sathiyamoorthi S, Pentapati SSK, Vullanki SS, Avula VCR, Aravindakshan R.	Cureus. 2023 Mar 29;15(3):e36893. doi: 10.7759/cureus.36893. eCollection 2023 Mar.	Sathiyamoorthi S	Cureus	2023	2023-05-02	PMC10147993		10.7759/cureus.36893
36999111	V	A Case of Radiation-Induced Aortitis in a Patient With Cervical Cancer	Radiation Oncology	V	frame, extract information in reference, rephrase, consult website	English	fiction	Charrois-Durand C, Beauchemin MC, Barkati M.	Cureus. 2023 Feb 26;15(2):e35484. doi: 10.7759/cureus.35484. eCollection 2023 Feb.	Charrois-Durand C	Cureus	2023	2023-03-31	PMC10044790		10.7759/cureus.35484
37041923	V	A Case of Unintentional Release of the Watchman FLX Device During Implantation: A Cautionary Tale	CV	V	Write context, title, edit	English	discussion, wrong website	Kattoor AJ, Manion C, Kim CH, Iyer VS.	Cureus. 2023 Mar 10;15(3):e36002. doi: 10.7759/cureus.36002. eCollection 2023 Mar.	Kattoor AJ	Cureus	2023	2023-04-12	PMC10083151		10.7759/cureus.36002
37162772	V	A Case Report of Culture-Negative Necrotizing Fasciitis With Low Laboratory Risk Indicator for Necrotizing Fasciitis (LRINEC) Score: A Diagnostic Dilemma	Internal Medicine	V	reorganized,	English	wrong response (not shorter)	Rathore A, Reich DA, Qadir N, Harrison C.	Cureus. 2023 Apr 7;15(4):e37268. doi: 10.7759/cureus.37268. eCollection 2023 Apr.	Rathore A	Cureus	2023	2023-05-10	PMC10164443		10.7759/cureus.37268
37123797	V	A Case Report on Ground-Level Alternobaric Vertigo Due to Eustachian Tube Dysfunction With the Assistance of Conversational Generative Pre-trained Transformer (ChatGPT)	Otolaryngology	V	guide frame, incoporate keyword	English		Kim HY.	Cureus. 2023 Mar 28;15(3):e36830. doi: 10.7759/cureus.36830. eCollection 2023 Mar.	Kim HY	Cureus	2023	2023-05-01	PMC10140002		10.7759/cureus.36830
37252576	V	A Case Study Demonstrating Applications of ChatGPT in the Clinical Management of Treatment-Resistant Schizophrenia	PSY		Suggest evaluation and treatment, side effect, differential diagnosis,table	English	仰賴用戶輸入內容及參數, 缺乏臨床背景, 不主動提供參考文獻	Galido PV, Butala S, Chakerian M, Agustines D.	Cureus. 2023 Apr 26;15(4):e38166. doi: 10.7759/cureus.38166. eCollection 2023 Apr.	Galido PV	Cureus	2023	2023-05-30	PMC10219639		10.7759/cureus.38166
37033522	V	A Collaborative Case Report Utilizing ChatGPT AI Technology of Traumatic Right Coronary Artery Dissection Resulting in Inferior Wall ST-Elevation Myocardial Infarction	CV	V	title, keyword, abstract, introduction, conclusion	English	缺乏原創、上下文無連貫、缺乏引用來源、critical thinking, 缺乏創造力	Raxwal B, Baisla P, Nath J.	Cureus. 2023 Mar 8;15(3):e35894. doi: 10.7759/cureus.35894. eCollection 2023 Mar.	Raxwal B	Cureus	2023	2023-04-10	PMC10080982		10.7759/cureus.35894
37223196	V	A Rare Case of Recurrent Cutaneous Non-Hodgkin's Lymphoma in the Extremity: Long-Term Follow-Up and Review of the Literature Written With the Assistance of ChatGPT	Oncology	V	review, summary,treatment suggest	English		Dejong T, Gill J, Lam S, Freiburger S, Lock M.	Cureus. 2023 Apr 22;15(4):e37980. doi: 10.7759/cureus.37980. eCollection 2023 Apr.	Dejong T	Cureus	2023	2023-05-24	PMC10202688		10.7759/cureus.37980
37038563	V	A Rare Co-occurrence of Monkeypox Encephalitis and Neurosyphilis	INF	V	title, abstract, paraphase	English		Sharma R, Nguyen-Luu T, Dhaubhadel P, Sharma A, Naik R.	Cureus. 2023 Mar 9;15(3):e35945. doi: 10.7759/cureus.35945. eCollection 2023 Mar.	Sharma R	Cureus	2023	2023-04-11	PMC10082623		10.7759/cureus.35945
37252579	V	Abdominal Ecchymosis: Emergency, or Urgen-C?	Internal Medicine	V	keyword, rephrase	English	隱私、未更新	Jones R, Shafiq L, Idowu B, Radhakrishnan NS, Fromm J.	Cureus. 2023 Apr 25;15(4):e38091. doi: 10.7759/cureus.38091. eCollection 2023 Apr.	Jones R	Cureus	2023	2023-05-30	PMC10209748		10.7759/cureus.38091
37065362	V	Acute Pneumonia Like Illness and Sepsis in India: Is it Time to Suspect Pulmonary Melioidosis?	General Medicine,	V	literature review, title, introduction, frame	English		Sampath A, Sukumar M, Tejaswini P, Gupta A, Khadanga S.	Cureus. 2023 Mar 14;15(3):e36122. doi: 10.7759/cureus.36122. eCollection 2023 Mar.	Sampath A	Cureus	2023	2023-04-17	PMC10099402		10.7759/cureus.36122
36909067	V	Acute Pulmonary Edema After Hyperbaric Oxygen Treatment: A Case Report Written With ChatGPT Assistance	Hyperbaric Medicine	V	introductory summary, 潤飾	English	critical thinking, fiction,未更新	Akhter HM, Cooper JS.	Cureus. 2023 Feb 7;15(2):e34752. doi: 10.7759/cureus.34752. eCollection 2023 Feb.	Akhter HM	Cureus	2023	2023-03-13	PMC9998302		10.7759/cureus.34752
37038572	V	Anesthetic Management of a Patient With Juvenile Hyaline Fibromatosis: A Case Report Written With the Assistance of the Large Language Model ChatGPT	Anesthesiology	V	理解縮寫, introduction, conclusion,	English	fiction, 非理解內容	Segal S, Khanna AK.	Cureus. 2023 Mar 9;15(3):e35946. doi: 10.7759/cureus.35946. eCollection 2023 Mar.	Segal S	Cureus	2023	2023-04-11	PMC10082625		10.7759/cureus.35946
37065357	V	ANKRD26 Gene Variant of Uncertain Significance in a Patient With Acute Myeloid Leukemia	Internal Medicine		introduction, abstract, conclusion	English		McCormick BJ, Chirila RM.	Cureus. 2023 Mar 14;15(3):e36152. doi: 10.7759/cureus.36152. eCollection 2023 Mar.	McCormick BJ	Cureus	2023	2023-04-17	PMC10101738		10.7759/cureus.36152
37077585	V	Appendix Playing Hide and Seek: A Variation to Amyand's Hernia	GeneralSurgery	V	introduction, discussion, 潤稿	English	fiction (reference)	Bawa A, Kansal R, Sharma S, Rengan V, Meenashi Sundaram P.	Cureus. 2023 Mar 18;15(3):e36326. doi: 10.7759/cureus.36326. eCollection 2023 Mar.	Bawa A	Cureus	2023	2023-04-20	PMC10108743		10.7759/cureus.36326
36811129	V	Artificial Hallucinations in ChatGPT: Implications in Scientific Writing	Internal Medicine		introductory summary of mechanism, 小重點整理成段落, 整理文獻排序	English	fiction(reference), 理解能力與人類相似(弱點相似)	Alkaissi H, McFarlane SI.	Cureus. 2023 Feb 19;15(2):e35179. doi: 10.7759/cureus.35179. eCollection 2023 Feb.	Alkaissi H	Cureus	2023	2023-02-22	PMC9939079		10.7759/cureus.35179
37094759	V	Artificial Intelligence and new language models in Ophthalmology: Complications of the use of silicone oil in vitreoretinal surgery	Ophthalmology	V	introductory summary, abstract, structure article, title, reference, (個性化衛教？)	English	fiction, 道德, 未更新, 延續同主題，內容相似	Valentín-Bravo FJ, Mateos-Álvarez E, Usategui-Martín R, Andrés-Iglesias C, Pastor-Jimeno JC, Pastor-Idoate S.	Arch Soc Esp Oftalmol (Engl Ed). 2023 May;98(5):298-303. doi: 10.1016/j.oftale.2023.04.011. Epub 2023 Apr 22.	Valentín-Bravo FJ	Arch Soc Esp Oftalmol (Engl Ed)	2023	2023-04-24			10.1016/j.oftale.2023.04.011
37054810	V	Artificial intelligence-derived dermatology case reports are indistinguishable from those written by humans: A single-blinded observer study						Dunn C, Hunter J, Steffes W, Whitney Z, Foss M, Mammino J, Leavitt A, Hawkins SD, Dane A, Yungmann M, Nathoo R.	J Am Acad Dermatol. 2023 Apr 11:S0190-9622(23)00587-X. doi: 10.1016/j.jaad.2023.04.005. Online ahead of print.	Dunn C	J Am Acad Dermatol	2023	2023-04-13			10.1016/j.jaad.2023.04.005
37143636	V	Asymptomatic Necrotizing Granulomatous Disease of the Neck With Unknown Etiology	Otolaryngology	V	differential diangnosis	English		Sagalow ES, Montagne W, Lloyd N, Asad S, Wang RC.	Cureus. 2023 Apr 1;15(4):e37010. doi: 10.7759/cureus.37010. eCollection 2023 Apr.	Sagalow ES	Cureus	2023	2023-05-05	PMC10153465		10.7759/cureus.37010
37056551	V	Atypical Nelson Syndrome Following Right Partial and Left Total Nephrectomy With Incidental Bilateral Total Adrenalectomy of Renal Cell Carcinoma: A Chat Generative Pre-Trained Transformer (ChatGPT)-Assisted Case Report and Literature Review	Internal Medicine	V	outlining, draft, conclusion, 潤飾	English	fiction (reference)	Schuppe K, Burke S, Cohoe B, Chang K, Lance RS, Mroch H.	Cureus. 2023 Mar 12;15(3):e36042. doi: 10.7759/cureus.36042. eCollection 2023 Mar.	Schuppe K	Cureus	2023	2023-04-14	PMC10089233		10.7759/cureus.36042
37181995	V	Bilateral Vocal Fold Paralysis in a Patient With Neurosarcoidosis: A ChatGPT-Driven Case Report Describing an Unusual Presentation	Otolaryngology	V	abstract, conclusion	English		Guirguis CA, Crossley JR, Malekzadeh S.	Cureus. 2023 Apr 10;15(4):e37368. doi: 10.7759/cureus.37368. eCollection 2023 Apr.	Guirguis CA	Cureus	2023	2023-05-14	PMC10171033		10.7759/cureus.37368
37090406	V	Breaking Bias: The Role of Artificial Intelligence in Improving Clinical Decision-Making	Internal Medicine	V	title, 結構式內容,instruction, differential diangnosis, 即時影像報告、避免人類bias, symptom checker, 預測住院風險	English	automatic bias, 輸入品質不齊、缺乏臨床訓練, 隱私, 知情同意	Brown C, Nazeer R, Gibbs A, Le Page P, Mitchell AR.	Cureus. 2023 Mar 20;15(3):e36415. doi: 10.7759/cureus.36415. eCollection 2023 Mar.	Brown C	Cureus	2023	2023-04-24	PMC10115193		10.7759/cureus.36415
37153326	V	Cat Eye Syndrome with a Unique Liver and Dermatological Presentation	FM	V	introductory summary	English		Mansur M, Jacob TJ, Wong H, Tarascin I.	Cureus. 2023 Apr 4;15(4):e37142. doi: 10.7759/cureus.37142. eCollection 2023 Apr.	Mansur M	Cureus	2023	2023-05-08	PMC10160316		10.7759/cureus.37142
37073180	V	Closed Negative Suction Drain Entrapment in Total Knee Arthroplasty: A Report on the Implications of a Broken Drain Based on the ChatGPT Outlook	Orthopedics	V	introductory summary, incidence	English		Tomar L, Govil G, Dhawan P.	Cureus. 2023 Mar 17;15(3):e36290. doi: 10.7759/cureus.36290. eCollection 2023 Mar.	Tomar L	Cureus	2023	2023-04-19	PMC10106098		10.7759/cureus.36290
37007334	V	Cochlear Implant After Sudden Onset Sensorineural Hearing Loss: A Case Report	Otolaryngology	V	未標注	English		Curtis D, Shaw A, Malik NZ, Baumann A, Jeyakumar A.	Cureus. 2023 Feb 27;15(2):e35559. doi: 10.7759/cureus.35559. eCollection 2023 Feb.	Curtis D	Cureus	2023	2023-04-03	PMC10060074		10.7759/cureus.35559
36999112	V	Complicated Invasive Pneumococcal Meningitis: Highlighting the Value of Implementing New Pneumococcal Vaccines	Pediatrics	V	frame, text, reference	English		Thacker SA.	Cureus. 2023 Feb 26;15(2):e35482. doi: 10.7759/cureus.35482. eCollection 2023 Feb.	Thacker SA	Cureus	2023	2023-03-31	PMC10044317		10.7759/cureus.35482
37181990	V	Concurrent Occurrence of Port-Wine Stain and Glaucoma in Sturge-Weber Syndrome: A Case Report	Oral Medicine and Radiology	V	introductory summary, incidence	English		Rajaram Mohan K, Fenn SM, Pethagounder Thangavelu R.	Cureus. 2023 Apr 11;15(4):e37451. doi: 10.7759/cureus.37451. eCollection 2023 Apr.	Rajaram Mohan K	Cureus	2023	2023-05-14	PMC10174712		10.7759/cureus.37451
37090396	V	Currarino Syndrome Presenting in Adulthood: A Rare Case	Neurosurgery	V	discussion, introductory summary	English		Verma A, Attry S, Haldenia K, Gupta VK, Bansal P.	Cureus. 2023 Mar 21;15(3):e36497. doi: 10.7759/cureus.36497. eCollection 2023 Mar.	Verma A	Cureus	2023	2023-04-24	PMC10119035		10.7759/cureus.36497
37168194	V	Cyberknife Radiosurgery for Synovial Sarcoma Metastasizing to the Spine: Illustrative Case Reports	Neurosurgery	V	abstract, introduction, results, and discussion	English	reference	Zamarud A, Park DJ, Haider G, Chang SD, Meola A.	Cureus. 2023 Apr 4;15(4):e37087. doi: 10.7759/cureus.37087. eCollection 2023 Apr.	Zamarud A	Cureus	2023	2023-05-11	PMC10166278		10.7759/cureus.37087
36941906	V	Delayed Skin Allergy to Glucosamine Chondroitin Supplement	Dermatology	V	outline	English		Chu EC, Huang KHK, Cheung G, Ng G, Lin A.	Cureus. 2023 Mar 17;15(3):e36310. doi: 10.7759/cureus.36310. eCollection 2023 Mar.	Chu EC	Cureus	2023	2023-03-21	PMC10024115		10.7759/cureus.36310
37187652	V	Discordance of the Urinary and Pleural Fluid Antigen Test and False Positive for Streptococcus pneumoniae in Empyema Secondary to Necrotizing Bacterial Pneumonia	Internal Medicine	V	literature review, citation , proofreading, text(introduction, conclusion)	English		Shumway DO, Kriege K, Wood ST.	Cureus. 2023 Apr 11;15(4):e37458. doi: 10.7759/cureus.37458. eCollection 2023 Apr.	Shumway DO	Cureus	2023	2023-05-15	PMC10175080		10.7759/cureus.37458
36909041	V	Dorsal Root Ganglion Stimulation Therapy for Refractory Idiopathic Pudendal Neuralgia	Anesthesiology	V	introductory summary	English		Chauhan G, Srinivasan SK, Khanduja S.	Cureus. 2023 Feb 6;15(2):e34681. doi: 10.7759/cureus.34681. eCollection 2023 Feb.	Chauhan G	Cureus	2023	2023-03-13	PMC9994636		10.7759/cureus.34681
37197105	V	Evaluation of ChatGPT's Capabilities in Medical Report Generation	Computer Science		all(含reference), structure,分析lab結果, 個人化suggestion, 表格呈現	English	藥物劑量, 影像模組	Zhou Z.	Cureus. 2023 Apr 14;15(4):e37589. doi: 10.7759/cureus.37589. eCollection 2023 Apr.	Zhou Z	Cureus	2023	2023-05-17	PMC10184716		10.7759/cureus.37589
37033498	V	Extraventricular Neurocytoma of the Posterior Fossa: A Case Report Written by ChatGPT	Neurosurgery	V	產出相關內容，introductory summary, differential diagnosis, incidence,產生表格	English	不準確, 較難驗證, 無critical thinking, bias	Hegde A, Srinivasan S, Menon G.	Cureus. 2023 Mar 6;15(3):e35850. doi: 10.7759/cureus.35850. eCollection 2023 Mar.	Hegde A	Cureus	2023	2023-04-10	PMC10076908		10.7759/cureus.35850
37065364	V	Extreme Hyperthermia Due to Methamphetamine Toxicity Presenting As ST-Elevation Myocardial Infarction on EKG: A Case Report Written With ChatGPT Assistance	CV	V	draft, structure, abstract	English	fiction, 需人工檢視修訂	Schussler JM, Tomson C, Dresselhouse MP.	Cureus. 2023 Mar 13;15(3):e36101. doi: 10.7759/cureus.36101. eCollection 2023 Mar.	Schussler JM	Cureus	2023	2023-04-17	PMC10097605		10.7759/cureus.36101
37113369	V	Giant Meckel's Diverticulum as a Cause of Post-traumatic Hemoperitoneum in a 25-Year-Old Male: An Extremely Rare Phenomenon	General Surgery	V	文獻搜尋, introductory summary, instruction	English		Nasir M, Gohar A, Mehmood Qadri H, Qayyum F, Rehman R, Chaudhry H, Iqbal K.	Cureus. 2023 Mar 26;15(3):e36688. doi: 10.7759/cureus.36688. eCollection 2023 Mar.	Nasir M	Cureus	2023	2023-04-28	PMC10127553		10.7759/cureus.36688
37168205	V	Heat and Moisture Exchanger Occlusion Leading to Sudden Increased Airway Pressure: A Case Report Using ChatGPT as a Personal Writing Assistant	Anesthesiology		structure, feedback, abstract, introduction	English	fiction (reference), critical thinking, 無法有假設跟創造	Hallo-Carrasco A, Gruenbaum BF, Gruenbaum SE.	Cureus. 2023 Apr 8;15(4):e37306. doi: 10.7759/cureus.37306. eCollection 2023 Apr.	Hallo-Carrasco A	Cureus	2023	2023-05-11	PMC10166637		10.7759/cureus.37306
37009388	V	Histoplasmosis of the External Auditory Canal	Otolaryngology	V	introductory summary	English		Rockwell M, Spiller P, Cuevas-Ocampo AK, Malek A, Mankekar G.	Cureus. 2023 Mar 1;15(3):e35644. doi: 10.7759/cureus.35644. eCollection 2023 Mar.	Rockwell M	Cureus	2023	2023-04-03	PMC10065131		10.7759/cureus.35644
37090349	V	Internal Carotid Artery Pseudoaneurysm After Transsphenoidal Pituitary Tumor Resection: A Case Report	Otolaryngology	V	文法, , introduction, discussion	English		Montagne W, Lloyd N, Sagalow E, Cox E, Hardman J, Kim JH.	Cureus. 2023 Mar 22;15(3):e36539. doi: 10.7759/cureus.36539. eCollection 2023 Mar.	Montagne W	Cureus	2023	2023-04-24	PMC10121229		10.7759/cureus.36539
37065337	V	Langerhans Cell Histiocytosis Presenting With Clinical Features of Hidradenitis Suppurativa	Dermatology	V	draft (all)	English		Yousif ML, Faulkner CS, Harper L, Ackerman L.	Cureus. 2023 Mar 15;15(3):e36201. doi: 10.7759/cureus.36201. eCollection 2023 Mar.	Yousif ML	Cureus	2023	2023-04-17	PMC10104688		10.7759/cureus.36201
37095802	V	Long-Term Survival of Patients With Glioblastoma of the Pineal Gland: A ChatGPT-Assisted, Updated Case of a Multimodal Treatment Strategy Resulting in Extremely Long Overall Survival at a Site With Historically Poor Outcomes	Radiation Oncology	V	summarize reference, instruction, introduction, 整理資料、潤飾	English	未更新、醫學名詞錯誤、無法整體診斷、內容重複、文法/語法	Cunningham AR, Behm HE, Ju A, Peach MS.	Cureus. 2023 Mar 23;15(3):e36590. doi: 10.7759/cureus.36590. eCollection 2023 Mar.	Cunningham AR	Cureus	2023	2023-04-25	PMC10122505		10.7759/cureus.36590
37143645	V	Mammographic and Sonographic Findings of Intraductal Papilloma of the Right Breast: A Case Report	Radiology	V	draft(all)	English		Hodge E, Mirchandani A, Shah B.	Cureus. 2023 Apr 2;15(4):e37034. doi: 10.7759/cureus.37034. eCollection 2023 Apr.	Hodge E	Cureus	2023	2023-05-05	PMC10153652		10.7759/cureus.37034
37009366	V	Medical Literature Writing With ChatGPT: A Rare Case of Choriocarcinoma Syndrome With Hemorrhagic Brain Metastases Due to Burned Out Metastatic Mixed Testicular Cancer	Internal Medicine	V	outline,future way, 校對、組織能力與構想, 格式整理	English	fiction (reference), 無法理解	Le DP, Hall SC.	Cureus. 2023 Mar 24;15(3):e36655. doi: 10.7759/cureus.36655. eCollection 2023 Mar.	Le DP	Cureus	2023	2023-04-03	PMC10065126		10.7759/cureus.36655
37082496	V	Neuroblastoma Masquerading as a Septic Hip Infection in a Three-Year-Old	Pediatrics	V	differential diangnosis, introductory summary	English	一般性細節, 資料來源不清	Lynch JD, Tomboc PJ.	Cureus. 2023 Mar 19;15(3):e36350. doi: 10.7759/cureus.36350. eCollection 2023 Mar.	Lynch JD	Cureus	2023	2023-04-21	PMC10111876		10.7759/cureus.36350
37090367	V	Neutropenic Enterocolitis Following Autologous Stem Cell Transplantation: A Compelling Clinical Case Report Written With the Assistance of ChatGPT	Internal Medicine	V	修飾改寫	English	資料來源	Milan-Ortiz V, Damughatla AR, Qazi AM, Kamatham S, Oli S, Koleti P, Levine DL.	Cureus. 2023 Mar 20;15(3):e36390. doi: 10.7759/cureus.36390. eCollection 2023 Mar.	Milan-Ortiz V	Cureus	2023	2023-04-24	PMC10115743		10.7759/cureus.36390
36874336	V	Pacemaker Malfunction in a Patient With Congestive Heart Failure and Hypertension	CV	V	生成內容	English		Saeed A, AlShafea A, A F, Bin Saeed A.	Cureus. 2023 Feb 2;15(2):e34574. doi: 10.7759/cureus.34574. eCollection 2023 Feb.	Saeed A	Cureus	2023	2023-03-06	PMC9981543		10.7759/cureus.34574
37090271	V	Personality Changes and Staring Spells in a 12-Year-Old Child: A Case Report Incorporating ChatGPT, a Natural Language Processing Tool Driven by Artificial Intelligence (AI)	Pediatrics	V	abstract, introduction, discussion, and conclusion, 結構及廣泛主題	English	fiction(reference), 資料難解釋(無法理解)	Puthenpura V, Nadkarni S, DiLuna M, Hieftje K, Marks A.	Cureus. 2023 Mar 20;15(3):e36408. doi: 10.7759/cureus.36408. eCollection 2023 Mar.	Puthenpura V	Cureus	2023	2023-04-24	PMC10115215		10.7759/cureus.36408
37153307	V	Prior Restorative Procedures to Endodontic Treatment	Dentistry	V	introduction, discussion, 翻譯	Spanish		Moreira MA, Silveira VR, Alcantara VO, Sousa FB, Sousa BC.	Cureus. 2023 Apr 4;15(4):e37106. doi: 10.7759/cureus.37106. eCollection 2023 Apr.	Moreira MA	Cureus	2023	2023-05-08	PMC10158847		10.7759/cureus.37106
36875249	V	Rectal Bezoar: A Rare Cause of Intestinal Obstruction	Internal Medicine	V	title, abstract, paraphase	English		Caleça Emidio F, Pereira RC, Blanco Saez R, Abegão T, Ribeiro AS.	Cureus. 2023 Mar 3;15(3):e35726. doi: 10.7759/cureus.35726. eCollection 2023 Mar.	Caleça Emidio F	Cureus	2023	2023-03-06	PMC9983705		10.7759/cureus.35726
36909080	V	Recurrent Strokes in a Patient With Metastatic Lung Cancer	Internal Medicine	V	introduction	English		Karkra R, Jain R, Shivaswamy RP.	Cureus. 2023 Feb 6;15(2):e34699. doi: 10.7759/cureus.34699. eCollection 2023 Feb.	Karkra R	Cureus	2023	2023-03-13	PMC9995248		10.7759/cureus.34699
36987491	V	Sclerosing Mesenteritis Managed Conservatively With Prednisone	Emergency Medicine	V	introductory summary,	English		Gande S, Nguyen NN, Stead TS, Mangal R, Ganti L.	Cureus. 2023 Feb 24;15(2):e35419. doi: 10.7759/cureus.35419. eCollection 2023 Feb.	Gande S	Cureus	2023	2023-03-29	PMC10040226		10.7759/cureus.35419
37181985	V	Skin Metastasis of Low-Grade Ovarian Serous Carcinoma: A Case Report	Dermatology	V	outlining, referencing, summarizing studies, and formatting citations.construction, 對病史及檢驗explanation	English	WebGPT	Ching LM, Tran BA, Russomanno KL, Cardis MA.	Cureus. 2023 Apr 10;15(4):e37401. doi: 10.7759/cureus.37401. eCollection 2023 Apr.	Ching LM	Cureus	2023	2023-05-14	PMC10171884		10.7759/cureus.37401
37214057	V	Successful Administration of Preoperative Botox for Giant Omphalocele Repair With Ultrasound Guidance	Anesthesiology	V	?	?		Armijo AJ, Calvano J, Thomason NT, Arndt C, Shetty AK, Byrd D, Falcon R, Petersen TR, Soneru C.	Cureus. 2023 Apr 19;15(4):e37850. doi: 10.7759/cureus.37850. eCollection 2023 Apr.	Armijo AJ	Cureus	2023	2023-05-22	PMC10198748		10.7759/cureus.37850
37193434	V	Synchronous Bilateral Breast Cancer: A Case Report Piloting and Evaluating the Implementation of the AI-Powered Large Language Model (LLM) ChatGPT	Oncology	V	draft(all)	English	ChatGPT, GPTzero, fiction(refererence)	Naik HR, Prather AD, Gurda GT.	Cureus. 2023 Apr 14;15(4):e37587. doi: 10.7759/cureus.37587. eCollection 2023 Apr.	Naik HR	Cureus	2023	2023-05-16	PMC10183235		10.7759/cureus.37587
36942193	V	The Gridlock Between Chronic Cerebral Venous Thrombosis and Dural Arteriovenous Fistulas	Radiology	V	?	?		Kosinepalli SS, Das SK, B G, Chittaragi K.	Cureus. 2023 Feb 15;15(2):e35035. doi: 10.7759/cureus.35035. eCollection 2023 Feb.	Kosinepalli SS	Cureus	2023	2023-03-21	PMC10023285		10.7759/cureus.35035
37059815	V	The role of an open artificial intelligence platform in modern neurosurgical education: a preliminary study	Healthcare Technology					Sevgi UT, Erol G, Doğruel Y, Sönmez OF, Tubbs RS, Güngor A.	Neurosurg Rev. 2023 Apr 14;46(1):86. doi: 10.1007/s10143-023-01998-2.	Sevgi UT	Neurosurg Rev	2023	2023-04-14			10.1007/s10143-023-01998-2
37025739	V	Toxic Epidermal Necrolysis in a Critically Ill African American Woman: A Case Report Written With ChatGPT Assistance	Dermatology	V	introductory summary, reference	English	fiction (reference), 未更新, 當機	Lantz R.	Cureus. 2023 Mar 3;15(3):e35742. doi: 10.7759/cureus.35742. eCollection 2023 Mar.	Lantz R	Cureus	2023	2023-04-07	PMC10072179		10.7759/cureus.35742
37252545	V	Transient Ischemic Attack in a Patient With Poland Syndrome With Dextrocardia	Internal Medicine	V	introductory summary, incidence	English		Afzal I, Rahman S, Syed F, Hai O, Zeltser R, Makaryus AN.	Cureus. 2023 Apr 27;15(4):e38185. doi: 10.7759/cureus.38185. eCollection 2023 Apr.	Afzal I	Cureus	2023	2023-05-30	PMC10220516		10.7759/cureus.38185
37073196	V	Treatment of Periorbital Edema in a Patient With Systemic Lupus Erythematosus During Pregnancy: A Case Report Written With the Assistance of ChatGPT	Rheumatology	V	introductory summary, challenge of treatment	English	fiction(quantity), out-of-date	Jansz J, Manansala MJ, Sweiss NJ.	Cureus. 2023 Mar 17;15(3):e36302. doi: 10.7759/cureus.36302. eCollection 2023 Mar.	Jansz J	Cureus	2023	2023-04-19	PMC10106120		10.7759/cureus.36302
37113342	V	Treatment Outcomes of Leiomyosarcoma Metastasis Affecting the Brachial Plexus: A Comparative Case Report Using Chat Generative Pre-trained Transformer (ChatGPT)	Neurosurgery	V	rephrase, abstract, keyword, title	English		Zamarud A, Marianayagam N, Sekar V, Chang SD, Meola A.	Cureus. 2023 Mar 26;15(3):e36715. doi: 10.7759/cureus.36715. eCollection 2023 Mar.	Zamarud A	Cureus	2023	2023-04-28	PMC10129366		10.7759/cureus.36715
37073214	V	Uncovering the Unusual: A Case of Mixed Connective Tissue Disease With Rare Presentation, Atypical Complications, and Therapeutic Dilemmas	Rheumatology	V	title, abstract, referecne	English		Khot RS, Patil A, Rathod BD, Patidar M, Joshi PP.	Cureus. 2023 Mar 17;15(3):e36298. doi: 10.7759/cureus.36298. eCollection 2023 Mar.	Khot RS	Cureus	2023	2023-04-19	PMC10106112		10.7759/cureus.36298
36895547	V	Use of ChatGPT in Academic Publishing: A Rare Case of Seronegative Systemic Lupus Erythematosus in a Patient With HIV Infection	Rheumatology	V	introductory summary, reference format	English	fiction (reference), unreliable	Manohar N, Prasad SS.	Cureus. 2023 Feb 4;15(2):e34616. doi: 10.7759/cureus.34616. eCollection 2023 Feb.	Manohar N	Cureus	2023	2023-03-10	PMC9988440		10.7759/cureus.34616
37095800	V	Ventricular Septal Rupture and Artificial Intelligence (AI)-Assisted Healthcare	Emergency Medicine	V	cite reference, gramma, abstract information, summary	English	bias, fiction(reference)	Lal Vallath A, Sivasubramanian BP, Chatterjee A, Erva S, Ravikumar DB, Dasgupta I.	Cureus. 2023 Mar 23;15(3):e36581. doi: 10.7759/cureus.36581. eCollection 2023 Mar.	Lal Vallath A	Cureus	2023	2023-04-25	PMC10122442		10.7759/cureus.36581
36875254	V	When Palliative Care May Be the Only Option in the Management of Severe Burns: A Case Report Written With the Help of ChatGPT	Emergency Medicine		draft, search prognosis	English		Nachshon A, Batzofin B, Beil M, van Heerden PV.	Cureus. 2023 Mar 1;15(3):e35649. doi: 10.7759/cureus.35649. eCollection 2023 Mar.	Nachshon A	Cureus	2023	2023-03-06	PMC9976839		10.7759/cureus.35649
37292565	V	An Esthetic Approach for Rehabilitation of Long-Span Edentulous Arch Using Artificial Intelligence	Dentistry	V	introductory summary	English		Kumari KS	Cureus . 2023 May 7;15(5):e38683. doi: 10.7759/cureus.38683.	K Sheela Kumari , Anusha K S	Cureus	2023	May-23	PMC10244077		10.7759/cureus.38683
37292575	V	Primary Palmar Hyperhidrosis (PPH) Accompanied With Nevus Flammeus: A Case Report	Dermatology	V	structure, 主題, outline, 潤飾, introductory summary	English	fiction(reference), 無法理解, 不可靠	Sam Saji A, Paudyal A, Audry De Souza V, et al	Sam Saji A, Paudyal A, Audry De Souza V, et al. (May 08, 2023) Primary Palmar Hyperhidrosis (PPH) Accompanied With Nevus Flammeus: A Case Report. Cureus 15(5): e38723. DOI 10.7759/cureus.38723	Sam Saji A.	Cureus	2023	2023-05-08	PMC10246863		10.7759/cureus.38723
37864657		Letter to the editor 'Evaluating ChatGPT responses in the context of a 53-year-old male with a femoral neck fracture: a qualitative analysis'
38089428		Cytomegalovirus and varicella zoster virus coinfection-associated central hypoventilation syndrome (Ondine's Curse)	Neurology		gramma	English		Isakadze M, Zwain B, Velander AJ, Lovera J.			eNeurologicalSci	2023	2023-11-28	PMC10711190		10.1016/j.ensci.2023.100488
37736475		Are artificial intelligence large language models a reliable tool for difficult differential diagnosis? An a posteriori analysis of a peculiar case of necrotizing otitis externa	ENT	V	情境判讀 Differential diagnosis	English	ChatGPT, GPT-4, lack clinical context, cannot analyse image, 隱私, rare case在擴大資料庫仍可能被忽略	Pugliese G, Maccari A, Felisati E			Clin Case Rep	2023	2023-09-19	PMC10509342		10.1002/ccr3.7933
37581145		Pitfalls in the Diagnosis and Management of an Unusual Presentation of Clinically Amyopathic Dermatomyositis: A Case Report Written With the Assistance of ChatGPT	AIR	V	introductory summary	English	fiction(reference)	Jansz J, Tran HW, Sweiss NJ			Cureus	2023	2023-07-14	PMC10423618		10.7759/cureus.41879
38161881		Utilizing ChatGPT to Streamline the Generation of Prior Authorization Letters and Enhance Clerical Workflow in Orthopedic Surgery Practice: A Case Report
37965416		Ectopic Pituitary Neuroendocrine Tumor: A Case Report Written With the Help of ChatGPT	Meta	V	introductory summary(incidence, DD, treatment), table	English	重複、缺乏明確數值、缺乏參考來源、虛假	Li J, Zhong J, Li Z, Xiao Y, Wang S			Cureus	2023	2023-10-13	PMC10641033		10.7759/cureus.46999
37985300		ChatGPT: performance of artificial intelligence in the dermatology specialty certificate examination
37346223		Seizure-Induced Cardiomyopathy: A Case of Takotsubo Cardiomyopathy Following an Epileptic Event	Neuro	V	format, edit	English	-	Yazdi F, Blackmon M, Kattubadi A, Krishnan P.			Cureus	2023	2023-05-21	PMC10281001		10.7759/cureus.39288
38056773		Assessing the accuracy of ChatGPT as a decision support tool in cardiology	CV								Rev Esp Cardiol	2023	2023-12-04			10.1016/j.rec.2023.11.011

## Sheet: 工作表5
							title	review	abstract	summary	conclusion	discussion
merge data	investigate for submission
frame	extract information in reference	rephrase	consult website
context	title	rephrase					title
rephrase
guide frame	incoporate keyword
Suggest evaluation and treatment	side effect	differential diagnosis	table
title	keyword	abstract	introduction	conclusion			title		abstract
review	summary	treatment suggest						review
title	abstract	paraphase					title		abstract
keyword	rephrase
literature review	title	introduction	frame				title	review
introductory summary	rephrase
理解縮寫abbreviation	introduction	conclusion
introduction	abstract	conclusion							abstract
introduction	discussion	rephrase
introductory summary of mechanism	小重點整理成段落	整理文獻排序
introductory summary	abstract	structure article	title	reference	(個性化衛教？)		title		abstract
differential diangnosis
frame	draft	conclusion	潤飾
abstract	conclusion								abstract
title	結構式內容	instruction	differential diangnosis	即時影像報告、避免人類bias	symptom checker	預測住院風險	title
introductory summary
introductory summary	incidence
未標注
frame	text	reference
introductory summary	incidence
discussion	introductory summary
abstract	introduction	results	discussion						abstract
frame
literature review	citation	proofreading	introduction	conclusion				review
introductory summary
all(含reference)	structure	分析lab結果	個人化suggestion	table
產出相關內容，introductory summary	differential diagnosis	incidence	table
draft	structure	abstract							abstract
文獻搜尋	introductory summary	instruction
structure	feedback	abstract	introduction						abstract
introductory summary
gramma		introduction	discussion
draft (all)
summarize reference	instruction	introduction	整理資料	潤飾
draft(all)
frame	future way	校對	格式整理	組織能力與構想
differential diangnosis	introductory summary
修飾改寫
生成內容
abstract	introduction	discussion	conclusion	結構	廣泛主題				abstract
introduction	discussion	翻譯
title	abstract	paraphase					title		abstract
introduction
introductory summary
frame	referencing	summarizing studies	formatting citations.	對病史及檢驗explanation	construction
draft(all)
introductory summary	reference
introductory summary	incidence
introductory summary	challenge of treatment
rephrase	abstract	keyword	title				title		abstract
title	abstract	referecne					title		abstract
introductory summary	reference format
cite reference	gramma	abstract information	summary						abstract
draft	search prognosis
introductory summary
structure	主題	frame	潤飾	introductory summary

## Sheet: 工作表6
AI	title	review	abstract	summary	conclusion	discussion	introduction	reference	Context	rephrase	frame
merge data, investigate for submission
frame, extract information in reference, rephrase, consult website
Write context,title, edit	1
reorganized,
guide frame, incoporate keyword
Suggest evaluation and treatment, side effect, differential diagnosis,table
title, keyword, abstract, introduction, conclusion	1		1		1
review, summary,treatment suggest		1		1
title, abstract, paraphase	1		1
keyword, rephrase
literature review, title, introduction, frame	1	1
introductory summary, 潤飾				1
理解縮寫, introduction, conclusion,					1
introduction, abstract, conclusion			1		1
introduction, discussion, 潤稿						1
introductory summary of mechanism, 小重點整理成段落, 整理文獻排序				1
introductory summary, abstract, structure article, title, reference, (個性化衛教？)	1		1	1
differential diangnosis
outlining, draft, conclusion, 潤飾					1
abstract, conclusion			1		1
title, 結構式內容,instruction, differential diangnosis, 即時影像報告、避免人類bias, symptom checker, 預測住院風險	1
introductory summary				1
introductory summary, incidence				1
未標注
frame, text, reference
introductory summary, incidence				1
discussion, introductory summary				1		1
abstract, introduction, results, and discussion			1			1
outline
literature review, citation , proofreading, text(introduction, conclusion)		1			1
introductory summary				1
all(含reference), structure,分析lab結果, 個人化suggestion, 表格呈現
產出相關內容，introductory summary, differential diagnosis, incidence,產生表格				1
draft, structure, abstract			1
文獻搜尋, introductory summary, instruction				1
structure, feedback, abstract, introduction			1
introductory summary				1
文法, , introduction, discussion						1
draft (all)
summarize reference, instruction, introduction, 整理資料、潤飾
draft(all)
outline,future way, 校對、組織能力與構想, 格式整理
differential diangnosis, introductory summary				1
修飾改寫
生成內容
abstract, introduction, discussion, and conclusion, 結構及廣泛主題			1		1	1
introduction, discussion, 翻譯						1
title, abstract, paraphase	1		1
introduction
introductory summary,				1
outlining, referencing, summarizing studies, and formatting citations.construction, 對病史及檢驗explanation
draft(all)
introductory summary, reference				1
introductory summary, incidence				1
introductory summary, challenge of treatment				1
rephrase, abstract, keyword, title	1		1
title, abstract, referecne	1		1
introductory summary, reference format				1
cite reference, gramma, abstract information, summary			1	1
draft, search prognosis
introductory summary				1
structure, 主題, outline, 潤飾, introductory summary				1
	9	3	13	21	7	6
